# Supplementary material for: New Sex Chromosomes in Lake Victoria Cichlid Fishes (Cichlidae: Haplochromini)
Source: Genes (Basel). 2022 Apr 30;13(5):804. doi: 10.3390/genes13050804 (PMC9141883; doi:10.3390/genes13050804)
Supplement: Supplementary file 1 [file genes-13-00804-s001.zip]

Archive with 16 entries (15 files):
- genes-1674854-suppl/
- genes-1674854-suppl/Figure S1.png
- genes-1674854-suppl/Figure S10.png
- genes-1674854-suppl/Figure S11.png
- genes-1674854-suppl/Figure S12.png
- genes-1674854-suppl/Figure S13.png
- genes-1674854-suppl/Figure S14.png
- genes-1674854-suppl/Figure S15.png
- genes-1674854-suppl/Figure S2.png
- genes-1674854-suppl/Figure S3.png
- genes-1674854-suppl/Figure S4.png
- genes-1674854-suppl/Figure S5.png
- genes-1674854-suppl/Figure S6.png
- genes-1674854-suppl/Figure S7.png
- genes-1674854-suppl/Figure S8.png
- genes-1674854-suppl/Figure S9.png
